# Supplementary material for: Tumor-specific cytotoxicity of pyrazole-based chalcone derivatives in human oral squamous cell carcinoma cell lines
Source: Turk J Biol. 2025 Sep 10;49(6):712–27. doi: 10.55730/1300-0152.2773 (PMC12604929; doi:10.55730/1300-0152.2773)
Supplement: Supplementary file 2 [file Supplementary_Table_1_(1).xlsx]

## Sheet: Supplementary Table 1 (for T)
X	R2乗	自由度	平方和	平均平方	F値	p値(Prob>F)
npr2	0.637942	1	2.13369	2.13369	14.0959	0.0056
npr1	0.631744	1	2.11296	2.11296	13.724	0.006
E_str	0.626968	1	2.09698	2.09698	13.4459	0.0063
SMR_VSA6	0.624798	1	2.08972	2.08972	13.3218	0.0065
SlogP_VSA8	0.611239	1	2.04437	2.04437	12.5782	0.0075
SlogP	0.58634	1	1.9611	1.9611	11.3396	0.0098
std_dim2	0.560807	1	1.8757	1.8757	10.2152	0.0127
SlogP_VSA1	0.537576	1	1.798	1.798	9.3001	0.0158
logS	0.536581	1	1.79467	1.79467	9.263	0.016
SMR_VSA5	0.489259	1	1.6364	1.6364	7.6635	0.0244
chi1_C	0.484795	1	1.62146	1.62146	7.5278	0.0253
chi1v_C	0.482439	1	1.61358	1.61358	7.4571	0.0258
SlogP_VSA7	0.477061	1	1.5956	1.5956	7.2981	0.027
pmiY	0.466627	1	1.5607	1.5607	6.9989	0.0295
pmi1	0.453914	1	1.51818	1.51818	6.6497	0.0327
vsurf_Wp2	0.450144	1	1.50557	1.50557	6.5493	0.0337
balabanJ	0.44988	1	1.50469	1.50469	6.5423	0.0338
opr_brigid	0.448331	1	1.4995	1.4995	6.5014	0.0342
PEOE_RPC-	0.44618	1	1.49231	1.49231	6.4451	0.0348
SlogP_VSA2	0.442436	1	1.47979	1.47979	6.3481	0.0358
rings	0.437015	1	1.46166	1.46166	6.21	0.0374
opr_nring	0.437015	1	1.46166	1.46166	6.21	0.0374
h_logS	0.42793	1	1.43127	1.43127	5.9843	0.0402
b_ar	0.425709	1	1.42384	1.42384	5.9302	0.0409
a_aro	0.425709	1	1.42384	1.42384	5.9302	0.0409
a_hyd	0.423694	1	1.4171	1.4171	5.8815	0.0415
vsurf_Wp1	0.423022	1	1.41486	1.41486	5.8654	0.0417
chi1v	0.415953	1	1.39121	1.39121	5.6975	0.0441
h_log_pbo	0.414731	1	1.38713	1.38712	5.6689	0.0445
vsurf_R	0.405058	1	1.35477	1.35478	5.4467	0.0479
vsurf_Wp3	0.404448	1	1.35273	1.35273	5.4329	0.0481
vsurf_D7	0.397926	1	1.33092	1.33092	5.2874	0.0505
vsurf_D6	0.395771	1	1.32371	1.32371	5.24	0.0513
h_logP	0.391952	1	1.31094	1.31094	5.1569	0.0528
h_logD	0.390791	1	1.30706	1.30706	5.1318	0.0533
vsurf_IW7	0.385937	1	1.29082	1.29082	5.028	0.0552
vsurf_W1	0.384234	1	1.28512	1.28512	4.9919	0.0559
vsurf_W2	0.37382	1	1.25029	1.25029	4.7759	0.0604
vsa_other	0.364958	1	1.22065	1.22065	4.5976	0.0644
mr	0.3616	1	1.20942	1.20942	4.5313	0.0659
a_nC	0.359844	1	1.20355	1.20355	4.4969	0.0668
SMR	0.358957	1	1.20058	1.20058	4.4797	0.0672
h_mr	0.356981	1	1.19397	1.19397	4.4413	0.0681
GCUT_SLOGP_3	0.356846	1	1.19352	1.19352	4.4387	0.0682
vsurf_W3	0.339758	1	1.13637	1.13637	4.1168	0.077
GCUT_SMR_3	0.338509	1	1.13219	1.13219	4.0939	0.0777
vsurf_D1	0.337908	1	1.13018	1.13018	4.0829	0.078
apol	0.332324	1	1.11151	1.11151	3.9819	0.0811
PEOE_VSA-3	0.32928	1	1.10132	1.10132	3.9275	0.0828
VAdjMa	0.329055	1	1.10057	1.10057	3.9235	0.0829
vsurf_D8	0.328256	1	1.0979	1.0979	3.9093	0.0834
b_heavy	0.326294	1	1.09134	1.09134	3.8746	0.0846
Weight	0.32421	1	1.08437	1.08437	3.838	0.0858
zagreb	0.323799	1	1.08299	1.08299	3.8308	0.086
vsurf_V	0.321885	1	1.07659	1.07659	3.7974	0.0872
VDistMa	0.321278	1	1.07456	1.07456	3.7869	0.0875
vsurf_D2	0.318791	1	1.06624	1.06624	3.7438	0.089
chi0_C	0.318625	1	1.06569	1.06569	3.741	0.0891
vdw_vol	0.318741	1	1.06607	1.06607	3.743	0.0891
vol	0.31859	1	1.06557	1.06557	3.7404	0.0892
ast_violation	0.316573	1	1.05882	1.05882	3.7057	0.0904
ast_violation_ext	0.316573	1	1.05882	1.05882	3.7057	0.0904
KierA3	0.315962	1	1.05678	1.05678	3.6953	0.0908
vsa_hyd	0.315819	1	1.0563	1.0563	3.6928	0.0909
vsurf_D5	0.314751	1	1.05273	1.05273	3.6746	0.0915
vsurf_D3	0.313908	1	1.04991	1.04991	3.6602	0.0921
vsurf_S	0.311462	1	1.04173	1.04173	3.6188	0.0936
chi1	0.309756	1	1.03602	1.03602	3.5901	0.0947
vsurf_D4	0.307164	1	1.02735	1.02735	3.5467	0.0964
a_heavy	0.30628	1	1.0244	1.0244	3.532	0.097
chi0v	0.304939	1	1.01991	1.01991	3.5098	0.0979
VAdjEq	0.302952	1	1.01326	1.01327	3.477	0.0992
Kier3	0.302035	1	1.0102	1.0102	3.4619	0.0998
ASA	0.30067	1	1.00563	1.00563	3.4395	0.1008
ASA_H	0.30067	1	1.00563	1.00563	3.4395	0.1008
GCUT_PEOE_3	0.300409	1	1.00476	1.00476	3.4353	0.1009
vsurf_DW13	0.295628	1	0.988768	0.988768	3.3576	0.1043
VSA	0.292634	1	0.978754	0.978754	3.3096	0.1064
vsurf_G	0.291372	1	0.974533	0.974533	3.2894	0.1073
b_double	0.291045	1	0.97344	0.97344	3.2842	0.1075
chi0v_C	0.288802	1	0.965938	0.965938	3.2486	0.1092
chi0	0.282998	1	0.946525	0.946525	3.1576	0.1135
KierA2	0.282239	1	0.943989	0.943988	3.1458	0.1141
PEOE_VSA_FPPOS	0.2809	1	0.939509	0.939509	3.125	0.1151
KierA1	0.27789	1	0.929441	0.929441	3.0786	0.1174
PM3_HOMO	0.276952	1	0.926306	0.926306	3.0643	0.1181
PM3_IP	0.276952	1	0.926306	0.926306	3.0643	0.1181
b_count	0.276182	1	0.923731	0.923731	3.0525	0.1187
Kier2	0.269433	1	0.901155	0.901155	2.9504	0.1242
PEOE_VSA_PNEG	0.265381	1	0.887603	0.887603	2.89	0.1276
PEOE_VSA_POL	0.265381	1	0.887603	0.887603	2.89	0.1276
Kier1	0.264653	1	0.885169	0.885169	2.8792	0.1282
weinerPath	0.264626	1	0.885077	0.885077	2.8788	0.1282
a_ICM	0.264194	1	0.883633	0.883633	2.8724	0.1286
h_log_dbo	0.264148	1	0.88348	0.88348	2.8718	0.1286
pmi3	0.260422	1	0.871019	0.871019	2.817	0.1318
a_count	0.259426	1	0.867685	0.867685	2.8024	0.1327
PM3_Eele	0.259184	1	0.866878	0.866878	2.7989	0.1329
AM1_Eele	0.258771	1	0.865494	0.865494	2.7929	0.1332
MNDO_Eele	0.25789	1	0.862551	0.862551	2.7801	0.134
E_tor	0.256655	1	0.858418	0.858418	2.7622	0.1351
PEOE_VSA_NEG	0.254917	1	0.852604	0.852604	2.7371	0.1366
Q_VSA_HYD	0.25329	1	0.847163	0.847163	2.7137	0.1381
Q_VSA_POS	0.25329	1	0.847163	0.847163	2.7137	0.1381
vdw_area	0.25329	1	0.847163	0.847163	2.7137	0.1381
pmi	0.251376	1	0.840761	0.840761	2.6863	0.1398
PEOE_VSA+1	0.250594	1	0.838145	0.838145	2.6751	0.1406
MNDO_LUMO	0.249093	1	0.833128	0.833128	2.6538	0.142
glob	0.246476	1	0.824373	0.824373	2.6168	0.1444
vsa_pol	0.24499	1	0.819405	0.819405	2.5959	0.1458
PM3_E	0.244155	1	0.816609	0.816609	2.5842	0.1466
E_ang	0.2439	1	0.815759	0.815759	2.5806	0.1468
MNDO_E	0.243716	1	0.815141	0.815141	2.578	0.147
KierFlex	0.243684	1	0.815037	0.815037	2.5776	0.1471
vsurf_IW5	0.240791	1	0.805358	0.805358	2.5373	0.1499
BCUT_PEOE_0	0.239467	1	0.80093	0.800931	2.5189	0.1511
AM1_E	0.239326	1	0.800459	0.800459	2.517	0.1513
PEOE_RPC+	0.238949	1	0.7992	0.7992	2.5118	0.1517
AM1_dipole	0.238562	1	0.797902	0.797903	2.5064	0.152
h_pKa	0.238	1	0.796025	0.796025	2.4987	0.1526
weinerPol	0.234437	1	0.784108	0.784108	2.4498	0.1562
opr_nrot	0.23364	1	0.781443	0.781443	2.439	0.157
rgyr	0.231931	1	0.775726	0.775726	2.4157	0.1587
a_IC	0.230191	1	0.769906	0.769906	2.3922	0.1605
PM3_dipole	0.226477	1	0.757483	0.757483	2.3423	0.1644
BCUT_SLOGP_0	0.226014	1	0.755937	0.755937	2.3361	0.1649
a_nN	0.22556	1	0.754418	0.754418	2.33	0.1654
b_max1len	0.22556	1	0.754418	0.754418	2.33	0.1654
GCUT_SLOGP_0	0.225564	1	0.754429	0.754429	2.3301	0.1654
PEOE_VSA+5	0.22556	1	0.754418	0.754418	2.33	0.1654
PEOE_VSA+6	0.22556	1	0.754418	0.754418	2.33	0.1654
std_dim3	0.225545	1	0.754366	0.754366	2.3298	0.1654
vsurf_ID8	0.222071	1	0.742746	0.742746	2.2837	0.1692
VDistEq	0.22158	1	0.741106	0.741106	2.2772	0.1697
a_nS	0.221202	1	0.73984	0.73984	2.2722	0.1701
BCUT_PEOE_3	0.218556	1	0.730991	0.730991	2.2375	0.1731
logP(o/w)	0.217	1	0.725785	0.725785	2.2171	0.1748
h_emd	0.21257	1	0.710971	0.710971	2.1596	0.1799
vsurf_IW4	0.210891	1	0.705355	0.705355	2.138	0.1818
vsurf_CW1	0.209432	1	0.700474	0.700474	2.1193	0.1835
vsurf_CW4	0.208897	1	0.698684	0.698684	2.1125	0.1842
BCUT_SLOGP_1	0.207224	1	0.69309	0.69309	2.0911	0.1862
BCUT_PEOE_1	0.205826	1	0.688415	0.688415	2.0734	0.1879
BCUT_SMR_3	0.20458	1	0.684246	0.684246	2.0576	0.1894
PEOE_VSA_HYD	0.201111	1	0.672645	0.672645	2.0139	0.1936
vsurf_DW12	0.200087	1	0.66922	0.66922	2.0011	0.1949
E	0.195337	1	0.65333	0.65333	1.942	0.2009
vsurf_IW1	0.193547	1	0.647346	0.647346	1.92	0.2033
BCUT_SLOGP_3	0.192691	1	0.644483	0.644483	1.9095	0.2044
vsurf_HB3	0.189668	1	0.634372	0.634372	1.8725	0.2084
a_nH	0.184198	1	0.616075	0.616075	1.8063	0.2158
vsurf_A	0.183601	1	0.614081	0.614081	1.7991	0.2166
vsurf_Wp6	0.183167	1	0.612628	0.612628	1.7939	0.2173
pmiZ	0.181135	1	0.605832	0.605832	1.7696	0.2201
E_oop	0.178597	1	0.597343	0.597343	1.7394	0.2237
GCUT_PEOE_1	0.177665	1	0.594227	0.594227	1.7284	0.2251
b_1rotN	0.172074	1	0.575526	0.575526	1.6627	0.2333
b_rotN	0.172074	1	0.575526	0.575526	1.6627	0.2333
PM3_LUMO	0.170313	1	0.569636	0.569636	1.6422	0.2359
BCUT_SMR_0	0.168969	1	0.565141	0.565141	1.6266	0.238
SlogP_VSA0	0.166388	1	0.556509	0.556509	1.5968	0.2419
PEOE_PC+	0.164792	1	0.551169	0.551169	1.5784	0.2444
PEOE_PC-	0.164792	1	0.551169	0.551169	1.5784	0.2444
GCUT_SMR_1	0.164656	1	0.550715	0.550715	1.5769	0.2446
vsurf_W4	0.162964	1	0.545057	0.545057	1.5575	0.2473
GCUT_PEOE_0	0.158928	1	0.531556	0.531556	1.5117	0.2538
diameter	0.156881	1	0.52471	0.52471	1.4886	0.2572
vsurf_EDmin1	0.156312	1	0.522807	0.522807	1.4822	0.2581
vsurf_HB2	0.153421	1	0.513137	0.513137	1.4498	0.263
AM1_LUMO	0.148464	1	0.49656	0.49656	1.3948	0.2715
b_single	0.146475	1	0.489907	0.489907	1.3729	0.275
vsurf_HB1	0.144134	1	0.482076	0.482076	1.3473	0.2792
vsurf_IW2	0.140666	1	0.470478	0.470478	1.3095	0.2856
vsurf_Wp5	0.139221	1	0.465644	0.465644	1.2939	0.2882
PEOE_VSA-4	0.136291	1	0.455843	0.455843	1.2624	0.2938
SlogP_VSA4	0.134801	1	0.450861	0.450861	1.2464	0.2966
lip_violation	0.132481	1	0.443103	0.443103	1.2217	0.3012
opr_leadlike	0.132481	1	0.443103	0.443103	1.2217	0.3012
SlogP_VSA9	0.131861	1	0.441027	0.441027	1.2151	0.3024
h_pavgQ	0.131375	1	0.439402	0.439402	1.21	0.3033
vsurf_Wp4	0.130576	1	0.436731	0.436731	1.2015	0.3049
TPSA	0.128958	1	0.431319	0.431319	1.1844	0.3082
bpol	0.126481	1	0.423034	0.423034	1.1584	0.3132
vsurf_EDmin3	0.125112	1	0.418455	0.418454	1.144	0.316
PEOE_VSA_POS	0.124561	1	0.416612	0.416612	1.1383	0.3172
vsurf_DW23	0.122002	1	0.408054	0.408054	1.1116	0.3225
vsurf_W5	0.121338	1	0.405832	0.405832	1.1048	0.3239
PEOE_VSA-0	0.118004	1	0.39468	0.39468	1.0703	0.3311
SMR_VSA3	0.117607	1	0.393352	0.393352	1.0663	0.332
SMR_VSA4	0.112959	1	0.377808	0.377808	1.0188	0.3424
radius	0.112586	1	0.376559	0.376559	1.015	0.3432
vsurf_IW3	0.110051	1	0.36808	0.368081	0.9893	0.349
BCUT_SMR_2	0.109988	1	0.367869	0.367869	0.9886	0.3492
vsurf_EDmin2	0.108668	1	0.363457	0.363457	0.9753	0.3523
pmiX	0.107125	1	0.358296	0.358296	0.9598	0.3559
PEOE_VSA+0	0.10106	1	0.338008	0.338008	0.8994	0.3707
E_vdw	0.0962298	1	0.321854	0.321854	0.8518	0.383
pmi2	0.0947355	1	0.316856	0.316856	0.8372	0.3869
MNDO_HOMO	0.0936937	1	0.313372	0.313372	0.827	0.3897
MNDO_IP	0.0936937	1	0.313372	0.313372	0.827	0.3897
vsa_don	0.0924941	1	0.30936	0.30936	0.8154	0.3929
PEOE_VSA-2	0.0905876	1	0.302983	0.302983	0.7969	0.3981
vsurf_EWmin1	0.089017	1	0.29773	0.29773	0.7817	0.4024
opr_violation	0.087171	1	0.291556	0.291556	0.764	0.4076
vsurf_DD12	0.0865115	1	0.28935	0.28935	0.7576	0.4094
lip_don	0.0855378	1	0.286093	0.286093	0.7483	0.4122
std_dim1	0.0834492	1	0.279108	0.279107	0.7284	0.4182
E_nb	0.0787226	1	0.263299	0.263299	0.6836	0.4323
vsurf_IW6	0.0782646	1	0.261767	0.261767	0.6793	0.4337
vsurf_HL1	0.0769628	1	0.257413	0.257413	0.667	0.4377
vsurf_ID7	0.0753732	1	0.252096	0.252096	0.6521	0.4427
ast_fraglike	0.0715227	1	0.239218	0.239218	0.6163	0.4551
PEOE_VSA-5	0.0715227	1	0.239218	0.239218	0.6163	0.4551
SMR_VSA0	0.0715227	1	0.239218	0.239218	0.6163	0.4551
h_pstrain	0.0698028	1	0.233465	0.233465	0.6003	0.4607
a_nO	0.06918	1	0.231382	0.231382	0.5946	0.4628
h_pstates	0.0676057	1	0.226117	0.226117	0.5801	0.4681
vsurf_W6	0.0671493	1	0.22459	0.22459	0.5759	0.4697
vsurf_EWmin2	0.0543464	1	0.181769	0.181769	0.4598	0.5169
GCUT_SMR_2	0.0497136	1	0.166274	0.166274	0.4185	0.5358
a_donacc	0.0484581	1	0.162075	0.162075	0.4074	0.5411
PEOE_VSA-6	0.0484581	1	0.162075	0.162075	0.4074	0.5411
vsurf_CP	0.0458362	1	0.153306	0.153306	0.3843	0.5526
vsurf_HB4	0.0454423	1	0.151988	0.151988	0.3808	0.5543
density	0.0447575	1	0.149698	0.149698	0.3748	0.5574
vsurf_CW5	0.038634	1	0.129217	0.129217	0.3215	0.5863
h_ema	0.0382292	1	0.127863	0.127863	0.318	0.5883
vsurf_CW3	0.0361067	1	0.120764	0.120764	0.2997	0.599
vsurf_HB5	0.035393	1	0.118377	0.118377	0.2935	0.6027
E_ele	0.0346093	1	0.115756	0.115756	0.2868	0.6068
GCUT_PEOE_2	0.0335865	1	0.112335	0.112335	0.278	0.6123
E_rnb	0.033023	1	0.11045	0.11045	0.2732	0.6154
E_rsol	0.033023	1	0.11045	0.11045	0.2732	0.6154
PEOE_VSA+3	0.032884	1	0.109985	0.109985	0.272	0.6161
GCUT_SMR_0	0.032561	1	0.108905	0.108905	0.2693	0.6179
dens	0.0322493	1	0.107862	0.107862	0.2666	0.6196
vsurf_CW2	0.0303177	1	0.101402	0.101402	0.2501	0.6305
vsurf_CW7	0.0300071	1	0.100363	0.100363	0.2475	0.6322
vsurf_HB6	0.0296687	1	0.0992311	0.099231	0.2446	0.6342
GCUT_SLOGP_2	0.0281771	1	0.0942421	0.094242	0.232	0.643
PEOE_VSA-1	0.0275874	1	0.0922698	0.09227	0.227	0.6465
h_emd_C	0.0254753	1	0.0852056	0.085206	0.2091	0.6596
a_acc	0.0252216	1	0.0843572	0.084357	0.207	0.6612
lip_acc	0.0252216	1	0.0843572	0.084357	0.207	0.6612
vsurf_EWmin3	0.0228742	1	0.0765059	0.076506	0.1873	0.6766
vsurf_ID1	0.0226684	1	0.0758177	0.075818	0.1856	0.678
E_strain	0.0222437	1	0.0743971	0.074397	0.182	0.6809
vsurf_ID2	0.0214414	1	0.0717138	0.071714	0.1753	0.6865
a_don	0.0193743	1	0.0648	0.0648	0.1581	0.7013
vsurf_DD23	0.0166287	1	0.0556172	0.055617	0.1353	0.7226
E_sol	0.0159365	1	0.0533018	0.053302	0.1296	0.7282
GCUT_SLOGP_1	0.0147843	1	0.0494482	0.049448	0.12	0.7379
SMR_VSA7	0.0122707	1	0.0410409	0.041041	0.0994	0.7606
vsa_acc	0.0102349	1	0.0342319	0.034232	0.0827	0.7809
PEOE_VSA_FPNEG	0.00919432	1	0.0307517	0.030752	0.0742	0.7922
PEOE_VSA_FNEG	0.00886248	1	0.0296418	0.029642	0.0715	0.7959
PEOE_VSA_FPOS	0.00886249	1	0.0296418	0.029642	0.0715	0.7959
rsynth	0.00786722	1	0.026313	0.026313	0.0634	0.8075
vsurf_ID3	0.00751356	1	0.0251302	0.02513	0.0606	0.8118
h_pKb	0.00729701	1	0.0244059	0.024406	0.0588	0.8145
vsurf_CW6	0.00719342	1	0.0240594	0.024059	0.058	0.8158
vsurf_HL2	0.00679887	1	0.0227398	0.02274	0.0548	0.8209
SlogP_VSA5	0.00618607	1	0.0206902	0.02069	0.0498	0.829
AM1_HOMO	0.00605977	1	0.0202677	0.020268	0.0488	0.8307
AM1_IP	0.00605977	1	0.0202677	0.020268	0.0488	0.8307
BCUT_SLOGP_2	0.00584927	1	0.0195637	0.019564	0.0471	0.8337
vsurf_ID6	0.00495379	1	0.0165686	0.016569	0.0398	0.8468
b_1rotR	0.00490939	1	0.0164201	0.01642	0.0395	0.8475
b_rotR	0.00490939	1	0.0164201	0.01642	0.0395	0.8475
MNDO_dipole	0.00441072	1	0.0147523	0.014752	0.0354	0.8554
vsurf_HB7	0.00352078	1	0.0117757	0.011776	0.0283	0.8707
vsurf_W7	0.00352078	1	0.0117757	0.011776	0.0283	0.8707
vsurf_ID4	0.00351133	1	0.0117441	0.011744	0.0282	0.8708
vsurf_ID5	0.00328591	1	0.0109902	0.01099	0.0264	0.875
PEOE_VSA_FHYD	0.00326936	1	0.0109348	0.010935	0.0262	0.8753
PEOE_VSA_FPOL	0.00326932	1	0.0109347	0.010935	0.0262	0.8753
PEOE_VSA+2	0.00206261	1	0.0068987	0.006899	0.0165	0.9009
BCUT_PEOE_2	0.00181753	1	0.006079	0.006079	0.0146	0.9069
BCUT_SMR_1	0.00146903	1	0.0049134	0.004913	0.0118	0.9163
SMR_VSA1	0.00134565	1	0.0045007	0.004501	0.0108	0.9199
vsurf_DD13	0.00124998	1	0.0041807	0.004181	0.01	0.9228
AM1_HF	0.000952437	1	0.0031856	0.003186	0.0076	0.9326
MNDO_HF	0.000680038	1	0.0022745	0.002274	0.0054	0.943
PM3_HF	0.000573541	1	0.0019183	0.001918	0.0046	0.9476
petitjeanSC	0.000111229	1	0.000372	0.000372	0.0009	0.9769
petitjean	8.62128e-05	1	0.0002884	0.000288	0.0007	0.9797
