# Supplementary material for: Tumor-specific cytotoxicity of pyrazole-based chalcone derivatives in human oral squamous cell carcinoma cell lines
Source: Turk J Biol. 2025 Sep 10;49(6):712–27. doi: 10.55730/1300-0152.2773 (PMC12604929; doi:10.55730/1300-0152.2773)
Supplement: Supplementary file 3 [file Supplementary_Table_2.xlsx]

## Sheet: Supplementary Table 2 (for N)
X	R2乗	自由度	平方和	平均平方	F値	p値(Prob>F)
GCUT_PEOE_2	0.601529	1	1.34538	1.34538	12.0768	0.0084
E_vdw	0.588899	1	1.31713	1.31713	11.46	0.0096
GCUT_SMR_2	0.563839	1	1.26108	1.26108	10.3419	0.0123
E_strain	0.523755	1	1.17143	1.17143	8.7981	0.018
PEOE_VSA+2	0.491713	1	1.09977	1.09977	7.7391	0.0239
PM3_HF	0.483938	1	1.08237	1.08238	7.502	0.0255
BCUT_PEOE_2	0.482674	1	1.07955	1.07955	7.4641	0.0258
a_nS	0.477113	1	1.06711	1.06711	7.2997	0.027
petitjeanSC	0.460908	1	1.03087	1.03087	6.8398	0.0309
petitjean	0.460025	1	1.02889	1.02889	6.8155	0.0311
h_emd_C	0.438046	1	0.979735	0.979735	6.2361	0.0371
E_nb	0.436442	1	0.976145	0.976145	6.1955	0.0376
a_acc	0.436091	1	0.975361	0.975361	6.1867	0.0377
lip_acc	0.436091	1	0.975361	0.975361	6.1867	0.0377
SMR_VSA1	0.417418	1	0.933597	0.933597	5.732	0.0436
a_nO	0.414631	1	0.927364	0.927364	5.6666	0.0445
h_ema	0.403694	1	0.902901	0.902901	5.4159	0.0484
SMR_VSA3	0.392483	1	0.877827	0.877827	5.1684	0.0526
a_donacc	0.391057	1	0.874638	0.874638	5.1375	0.0532
PEOE_VSA-6	0.391057	1	0.874638	0.874638	5.1375	0.0532
MNDO_HF	0.388028	1	0.867864	0.867864	5.0725	0.0544
vsurf_HB5	0.372349	1	0.832795	0.832795	4.7459	0.061
SlogP_VSA5	0.364431	1	0.815085	0.815085	4.5871	0.0646
PEOE_VSA+0	0.361283	1	0.808045	0.808045	4.5251	0.0661
PEOE_VSA_POS	0.358905	1	0.802726	0.802726	4.4786	0.0672
vsurf_HB6	0.358125	1	0.800982	0.800982	4.4635	0.0676
TPSA	0.35324	1	0.790057	0.790057	4.3694	0.07
vsurf_W6	0.35305	1	0.789631	0.789631	4.3657	0.0701
b_single	0.351658	1	0.786518	0.786518	4.3392	0.0708
PEOE_PC+	0.351502	1	0.786169	0.786169	4.3362	0.0709
PEOE_PC-	0.351502	1	0.786169	0.786169	4.3362	0.0709
pmi2	0.349427	1	0.781528	0.781528	4.2968	0.0719
pmiX	0.349186	1	0.78099	0.78099	4.2923	0.072
vsurf_HB4	0.339018	1	0.758247	0.758247	4.1032	0.0774
a_nH	0.334109	1	0.747268	0.747268	4.014	0.0801
E_sol	0.331456	1	0.741335	0.741335	3.9663	0.0816
bpol	0.328937	1	0.735701	0.735701	3.9214	0.083
BCUT_SLOGP_3	0.327774	1	0.733099	0.733099	3.9008	0.0837
weinerPol	0.323161	1	0.722782	0.722783	3.8197	0.0864
vsurf_HB7	0.322561	1	0.721441	0.721441	3.8092	0.0868
vsurf_W7	0.322561	1	0.721441	0.721441	3.8092	0.0868
AM1_HF	0.322145	1	0.72051	0.72051	3.8019	0.087
PEOE_VSA+1	0.320897	1	0.717717	0.717717	3.7802	0.0878
vsurf_W5	0.320482	1	0.71679	0.71679	3.7731	0.088
PEOE_VSA_FNEG	0.314832	1	0.704154	0.704154	3.676	0.0915
PEOE_VSA_FPOS	0.314832	1	0.704154	0.704154	3.676	0.0915
b_1rotN	0.31346	1	0.701084	0.701084	3.6526	0.0924
b_rotN	0.31346	1	0.701084	0.701084	3.6526	0.0924
opr_violation	0.311026	1	0.695641	0.695641	3.6115	0.0939
radius	0.309859	1	0.693031	0.693031	3.5918	0.0947
vsurf_W4	0.305955	1	0.684299	0.684299	3.5266	0.0972
PM3_Eele	0.299267	1	0.669339	0.66934	3.4166	0.1017
MNDO_Eele	0.298032	1	0.666578	0.666578	3.3965	0.1026
AM1_Eele	0.297585	1	0.665579	0.665579	3.3893	0.1029
AM1_E	0.29654	1	0.663242	0.663242	3.3724	0.1036
PM3_E	0.293942	1	0.657431	0.657431	3.3305	0.1054
BCUT_SLOGP_2	0.293815	1	0.657146	0.657146	3.3285	0.1055
opr_nrot	0.291245	1	0.651398	0.651398	3.2874	0.1074
vsurf_CW7	0.291268	1	0.651451	0.651451	3.2878	0.1074
weinerPath	0.290341	1	0.649378	0.649378	3.273	0.108
MNDO_E	0.289636	1	0.647801	0.647801	3.2618	0.1085
a_count	0.289134	1	0.646676	0.646676	3.2539	0.1089
Kier1	0.281804	1	0.630282	0.630282	3.139	0.1144
a_IC	0.281648	1	0.629934	0.629934	3.1366	0.1145
rsynth	0.28117	1	0.628865	0.628865	3.1292	0.1149
Kier2	0.28027	1	0.626852	0.626852	3.1153	0.1156
vsurf_CP	0.278417	1	0.622707	0.622707	3.0867	0.117
BCUT_SMR_1	0.277647	1	0.620985	0.620985	3.0749	0.1176
vsa_acc	0.277308	1	0.620227	0.620227	3.0697	0.1179
b_count	0.275949	1	0.617188	0.617188	3.0489	0.1189
PEOE_RPC+	0.27556	1	0.616318	0.616318	3.043	0.1192
Q_VSA_HYD	0.270709	1	0.605468	0.605468	2.9696	0.1231
Q_VSA_POS	0.270709	1	0.605468	0.605468	2.9696	0.1231
vdw_area	0.270709	1	0.605468	0.605468	2.9696	0.1231
SlogP_VSA9	0.268961	1	0.601558	0.601558	2.9433	0.1246
PEOE_VSA_HYD	0.268073	1	0.599571	0.599571	2.93	0.1253
chi0v_C	0.265384	1	0.593559	0.593559	2.89	0.1276
chi0	0.265	1	0.5927	0.5927	2.8844	0.1279
vsurf_CW2	0.264396	1	0.591348	0.591348	2.8754	0.1284
BCUT_SMR_2	0.257669	1	0.576303	0.576303	2.7769	0.1342
lip_violation	0.257534	1	0.576	0.576	2.7749	0.1343
opr_leadlike	0.257534	1	0.576	0.576	2.7749	0.1343
E	0.257044	1	0.574905	0.574905	2.7678	0.1347
h_emd	0.255588	1	0.571647	0.571647	2.7467	0.136
vsurf_ID7	0.250949	1	0.561272	0.561272	2.6802	0.1402
PEOE_VSA+3	0.250547	1	0.560373	0.560373	2.6744	0.1406
pmi	0.248971	1	0.556848	0.556848	2.652	0.1421
pmi3	0.245819	1	0.549799	0.549799	2.6075	0.145
a_heavy	0.24538	1	0.548817	0.548817	2.6014	0.1454
chi1	0.243015	1	0.543528	0.543528	2.5682	0.1477
KierA2	0.24269	1	0.542799	0.542799	2.5637	0.148
KierA1	0.242483	1	0.542338	0.542338	2.5608	0.1482
vsurf_CW1	0.242454	1	0.542273	0.542273	2.5604	0.1482
diameter	0.242042	1	0.541351	0.541351	2.5547	0.1486
chi0_C	0.242013	1	0.541287	0.541287	2.5543	0.1487
GCUT_PEOE_3	0.2387	1	0.533876	0.533876	2.5083	0.1519
b_1rotR	0.238254	1	0.532879	0.532879	2.5022	0.1523
b_rotR	0.238254	1	0.532879	0.532879	2.5022	0.1523
std_dim1	0.237361	1	0.530881	0.530881	2.4899	0.1532
VSA	0.236865	1	0.529773	0.529773	2.4831	0.1537
vdw_vol	0.234512	1	0.524509	0.524509	2.4508	0.1561
vsa_hyd	0.231416	1	0.517585	0.517585	2.4088	0.1593
vsurf_IW1	0.231252	1	0.517218	0.517218	2.4065	0.1594
vol	0.229048	1	0.512288	0.512288	2.3768	0.1617
KierFlex	0.227778	1	0.509447	0.509447	2.3597	0.1631
chi0v	0.226577	1	0.506762	0.506762	2.3436	0.1643
b_heavy	0.226118	1	0.505736	0.505736	2.3375	0.1648
zagreb	0.225186	1	0.503651	0.503651	2.3251	0.1658
vsurf_IW5	0.224301	1	0.501671	0.501671	2.3133	0.1668
GCUT_SLOGP_2	0.222918	1	0.498579	0.498579	2.2949	0.1683
vsurf_V	0.222163	1	0.496891	0.496891	2.2849	0.1691
apol	0.222016	1	0.496561	0.496561	2.283	0.1692
vsurf_S	0.221406	1	0.495197	0.495197	2.2749	0.1699
VDistEq	0.221337	1	0.495042	0.495043	2.274	0.17
ASA	0.22024	1	0.49259	0.49259	2.2596	0.1712
ASA_H	0.22024	1	0.49259	0.49259	2.2596	0.1712
VAdjEq	0.219376	1	0.490656	0.490656	2.2482	0.1722
vsurf_D4	0.217597	1	0.486677	0.486677	2.2249	0.1741
VDistMa	0.214433	1	0.479602	0.479602	2.1837	0.1777
vsurf_EDmin1	0.213856	1	0.478311	0.478311	2.1763	0.1784
rgyr	0.212969	1	0.476327	0.476327	2.1648	0.1794
vsurf_CW6	0.212989	1	0.476371	0.476371	2.165	0.1794
Weight	0.213002	1	0.476401	0.476401	2.1652	0.1794
GCUT_SLOGP_3	0.212642	1	0.475595	0.475595	2.1606	0.1798
a_nC	0.211412	1	0.472844	0.472844	2.1447	0.1812
Kier3	0.211115	1	0.47218	0.47218	2.1409	0.1816
PEOE_VSA_FPPOS	0.208666	1	0.466702	0.466702	2.1095	0.1845
GCUT_SMR_3	0.20698	1	0.462932	0.462932	2.088	0.1865
SlogP_VSA0	0.206732	1	0.462378	0.462378	2.0849	0.1868
vsurf_G	0.205297	1	0.459167	0.459167	2.0667	0.1885
vsurf_HB3	0.203514	1	0.45518	0.45518	2.0441	0.1907
vsurf_HL2	0.203086	1	0.454221	0.454221	2.0387	0.1912
VAdjMa	0.200346	1	0.448093	0.448093	2.0043	0.1946
SMR_VSA7	0.200145	1	0.447644	0.447643	2.0018	0.1948
h_mr	0.196158	1	0.438727	0.438727	1.9522	0.1999
SMR	0.195709	1	0.437724	0.437724	1.9467	0.2005
mr	0.191478	1	0.42826	0.42826	1.8946	0.206
vsurf_D5	0.188628	1	0.421884	0.421884	1.8598	0.2098
vsurf_D3	0.185631	1	0.415182	0.415182	1.8236	0.2138
vsurf_D8	0.184829	1	0.413388	0.413388	1.8139	0.2149
vsurf_D2	0.182238	1	0.407593	0.407593	1.7828	0.2185
vsurf_W3	0.179278	1	0.400972	0.400972	1.7475	0.2227
vsurf_R	0.178554	1	0.399355	0.399355	1.7389	0.2238
vsurf_D6	0.178215	1	0.398596	0.398596	1.7349	0.2243
vsurf_A	0.177441	1	0.396865	0.396865	1.7257	0.2254
KierA3	0.171289	1	0.383104	0.383104	1.6535	0.2344
vsa_pol	0.165281	1	0.369668	0.369668	1.5841	0.2437
a_hyd	0.162919	1	0.364386	0.364386	1.557	0.2474
vsurf_DD13	0.162024	1	0.362383	0.362383	1.5468	0.2488
E_ele	0.161706	1	0.361671	0.361671	1.5432	0.2493
vsurf_EDmin2	0.158647	1	0.35483	0.35483	1.5085	0.2543
vsurf_DW13	0.154512	1	0.345581	0.345581	1.462	0.2611
vsurf_D1	0.153965	1	0.344359	0.344359	1.4559	0.2621
vsurf_EDmin3	0.151738	1	0.339377	0.339377	1.431	0.2658
vsurf_ID8	0.149126	1	0.333536	0.333536	1.4021	0.2704
vsurf_Wp1	0.149036	1	0.333334	0.333334	1.4011	0.2705
vsurf_W1	0.148903	1	0.333035	0.333036	1.3996	0.2707
vsurf_IW6	0.146645	1	0.327986	0.327986	1.3748	0.2747
vsurf_DW23	0.146509	1	0.327682	0.327682	1.3733	0.275
E_rnb	0.143074	1	0.32	0.32	1.3357	0.2811
E_rsol	0.143074	1	0.32	0.32	1.3357	0.2811
vsurf_EWmin1	0.142928	1	0.319672	0.319672	1.3341	0.2814
chi1v	0.13766	1	0.307891	0.307891	1.2771	0.2912
h_log_pbo	0.13308	1	0.297646	0.297646	1.2281	0.3
vsurf_D7	0.132055	1	0.295355	0.295355	1.2172	0.302
vsurf_W2	0.1309	1	0.292772	0.292772	1.2049	0.3043
vsurf_ID2	0.128169	1	0.286662	0.286662	1.1761	0.3098
vsurf_ID6	0.126166	1	0.282184	0.282184	1.1551	0.3138
density	0.125755	1	0.281264	0.281264	1.1508	0.3147
vsurf_IW4	0.124385	1	0.278199	0.278199	1.1364	0.3175
vsurf_EWmin3	0.123289	1	0.275749	0.275749	1.125	0.3198
vsurf_ID1	0.122686	1	0.274399	0.274399	1.1187	0.3211
GCUT_SMR_0	0.122069	1	0.273019	0.273019	1.1123	0.3224
a_ICM	0.117798	1	0.263466	0.263466	1.0682	0.3316
GCUT_SLOGP_1	0.117632	1	0.263097	0.263097	1.0665	0.3319
pmi1	0.116662	1	0.260927	0.260927	1.0566	0.3341
vsurf_HB2	0.113729	1	0.254366	0.254366	1.0266	0.3406
vsurf_EWmin2	0.113489	1	0.253829	0.253829	1.0241	0.3412
SlogP_VSA4	0.110284	1	0.246662	0.246661	0.9916	0.3485
pmiY	0.109849	1	0.245688	0.245688	0.9872	0.3495
vsurf_Wp2	0.104596	1	0.233939	0.233939	0.9345	0.362
vsurf_HB1	0.103826	1	0.232217	0.232217	0.9268	0.3639
a_aro	0.102429	1	0.229092	0.229092	0.9129	0.3673
b_ar	0.102429	1	0.229092	0.229092	0.9129	0.3673
MNDO_HOMO	0.100495	1	0.224766	0.224766	0.8938	0.3721
MNDO_IP	0.100495	1	0.224766	0.224766	0.8938	0.3721
AM1_LUMO	0.0982693	1	0.219789	0.219789	0.8718	0.3778
opr_brigid	0.0966869	1	0.21625	0.21625	0.8563	0.3818
PM3_LUMO	0.0924077	1	0.206679	0.206679	0.8145	0.3931
ast_fraglike	0.0918557	1	0.205444	0.205444	0.8092	0.3946
PEOE_VSA-5	0.0918557	1	0.205444	0.205444	0.8092	0.3946
SMR_VSA0	0.0918557	1	0.205444	0.205444	0.8092	0.3946
chi1v_C	0.0918068	1	0.205335	0.205335	0.8087	0.3948
h_pstrain	0.091779	1	0.205273	0.205273	0.8084	0.3948
h_pstates	0.091671	1	0.205031	0.205031	0.8074	0.3951
chi1_C	0.08953	1	0.200243	0.200243	0.7867	0.401
h_pavgQ	0.0892202	1	0.19955	0.19955	0.7837	0.4018
BCUT_PEOE_1	0.0882252	1	0.197324	0.197324	0.7741	0.4046
GCUT_PEOE_1	0.0850133	1	0.190141	0.190141	0.7433	0.4137
ast_violation	0.0848399	1	0.189753	0.189753	0.7416	0.4142
ast_violation_ext	0.0848399	1	0.189753	0.189753	0.7416	0.4142
BCUT_SMR_0	0.0841996	1	0.188321	0.188321	0.7355	0.416
dens	0.0829621	1	0.185553	0.185553	0.7237	0.4197
opr_nring	0.0716997	1	0.160364	0.160364	0.6179	0.4545
rings	0.0716997	1	0.160364	0.160364	0.6179	0.4545
PM3_dipole	0.0685684	1	0.15336	0.15336	0.5889	0.4649
h_pKb	0.0674707	1	0.150905	0.150905	0.5788	0.4686
h_logS	0.0664914	1	0.148715	0.148715	0.5698	0.472
logS	0.0656281	1	0.146784	0.146784	0.5619	0.475
vsurf_ID5	0.0629238	1	0.140736	0.140735	0.5372	0.4845
vsurf_ID4	0.0612497	1	0.136991	0.136991	0.522	0.4906
vsurf_CW5	0.0610189	1	0.136475	0.136475	0.5199	0.4914
E_oop	0.0583047	1	0.130404	0.130404	0.4953	0.5015
vsurf_DD23	0.0579587	1	0.129631	0.12963	0.4922	0.5028
MNDO_dipole	0.0567463	1	0.126919	0.126919	0.4813	0.5075
vsurf_ID3	0.0565786	1	0.126544	0.126544	0.4798	0.5081
vsurf_HL1	0.0565347	1	0.126445	0.126445	0.4794	0.5083
b_double	0.0516688	1	0.115562	0.115563	0.4359	0.5277
PEOE_VSA-2	0.050998	1	0.114062	0.114062	0.4299	0.5304
vsurf_IW3	0.0491026	1	0.109823	0.109823	0.4131	0.5384
PEOE_RPC-	0.0481508	1	0.107694	0.107694	0.4047	0.5424
a_don	0.0452696	1	0.10125	0.10125	0.3793	0.5551
std_dim2	0.0435815	1	0.0974744	0.097474	0.3645	0.5627
PEOE_VSA_FHYD	0.0422836	1	0.0945715	0.094572	0.3532	0.5687
PEOE_VSA_FPOL	0.0422837	1	0.0945716	0.094572	0.3532	0.5687
balabanJ	0.0411193	1	0.0919673	0.091967	0.3431	0.5742
PEOE_VSA_PNEG	0.0396826	1	0.0887542	0.088754	0.3306	0.5811
PEOE_VSA_POL	0.0396826	1	0.0887541	0.088754	0.3306	0.5811
SlogP_VSA8	0.0357899	1	0.0800476	0.080048	0.2969	0.6007
h_logD	0.0352022	1	0.0787333	0.078733	0.2919	0.6037
h_logP	0.0348926	1	0.0780409	0.078041	0.2892	0.6053
vsurf_Wp3	0.0327632	1	0.0732782	0.073278	0.271	0.6168
PEOE_VSA_FPNEG	0.0326232	1	0.0729651	0.072965	0.2698	0.6175
AM1_dipole	0.0302748	1	0.0677125	0.067713	0.2498	0.6307
SMR_VSA6	0.0296255	1	0.0662605	0.06626	0.2442	0.6344
SlogP	0.0291296	1	0.0651512	0.065151	0.24	0.6373
vsurf_IW7	0.0282921	1	0.0632781	0.063278	0.2329	0.6423
GCUT_SMR_1	0.0281238	1	0.0629018	0.062902	0.2315	0.6433
MNDO_LUMO	0.0280565	1	0.0627512	0.062751	0.2309	0.6437
vsurf_CW3	0.0262293	1	0.0586644	0.058664	0.2155	0.6549
SlogP_VSA1	0.0250807	1	0.0560955	0.056095	0.2058	0.6621
PEOE_VSA-3	0.0237941	1	0.0532178	0.053218	0.195	0.6705
SlogP_VSA7	0.0234834	1	0.0525229	0.052523	0.1924	0.6725
E_tor	0.0226033	1	0.0505545	0.050555	0.185	0.6785
vsurf_Wp5	0.0225122	1	0.0503509	0.050351	0.1842	0.6791
lip_don	0.0201563	1	0.0450816	0.045082	0.1646	0.6956
PEOE_VSA-0	0.0196956	1	0.0440512	0.044051	0.1607	0.699
SMR_VSA5	0.0194473	1	0.0434959	0.043496	0.1587	0.7008
vsa_don	0.0183733	1	0.0410936	0.041094	0.1497	0.7089
npr1	0.0179047	1	0.0400456	0.040046	0.1458	0.7125
npr2	0.0157248	1	0.0351701	0.03517	0.1278	0.73
vsurf_Wp4	0.0138675	1	0.0310161	0.031016	0.1125	0.7459
SMR_VSA4	0.0136912	1	0.0306217	0.030622	0.111	0.7475
vsurf_DD12	0.010966	1	0.0245266	0.024527	0.0887	0.7734
E_str	0.0095345	1	0.0213249	0.021325	0.077	0.7884
PEOE_VSA-4	0.0092593	1	0.0207093	0.020709	0.0748	0.7914
PM3_HOMO	0.0086412	1	0.0193269	0.019327	0.0697	0.7984
PM3_IP	0.0086412	1	0.0193269	0.019327	0.0697	0.7984
glob	0.00775696	1	0.0173492	0.017349	0.0625	0.8088
GCUT_PEOE_0	0.00557706	1	0.0124737	0.012474	0.0449	0.8375
vsurf_CW4	0.00542269	1	0.0121284	0.012128	0.0436	0.8398
pmiZ	0.00533622	1	0.011935	0.011935	0.0429	0.8411
vsurf_IW2	0.00440427	1	0.0098506	0.009851	0.0354	0.8555
AM1_HOMO	0.0042567	1	0.0095205	0.009521	0.0342	0.8579
AM1_IP	0.0042567	1	0.0095205	0.009521	0.0342	0.8579
logP(o/w)	0.00418042	1	0.0093499	0.00935	0.0336	0.8592
std_dim3	0.00411679	1	0.0092076	0.009208	0.0331	0.8602
PEOE_VSA-1	0.00334902	1	0.0074904	0.00749	0.0269	0.8738
vsurf_Wp6	0.00308889	1	0.0069086	0.006909	0.0248	0.8788
PEOE_VSA_NEG	0.00208819	1	0.0046704	0.00467	0.0167	0.9002
vsurf_DW12	0.00180138	1	0.004029	0.004029	0.0144	0.9073
E_ang	0.00149273	1	0.0033386	0.003339	0.012	0.9156
BCUT_SMR_3	0.00147529	1	0.0032996	0.0033	0.0118	0.9161
h_log_dbo	0.000919962	1	0.0020576	0.002058	0.0074	0.9337
BCUT_PEOE_3	0.000788305	1	0.0017631	0.001763	0.0063	0.9386
vsa_other	0.000736871	1	0.0016481	0.001648	0.0059	0.9407
BCUT_SLOGP_1	0.000310978	1	0.0006955	0.000696	0.0025	0.9614
a_nN	0.000198714	1	0.0004444	0.000444	0.0016	0.9692
b_max1len	0.000198714	1	0.0004444	0.000444	0.0016	0.9692
GCUT_SLOGP_0	0.000198635	1	0.0004443	0.000444	0.0016	0.9692
PEOE_VSA+5	0.000198714	1	0.0004444	0.000444	0.0016	0.9692
PEOE_VSA+6	0.000198714	1	0.0004444	0.000444	0.0016	0.9692
BCUT_SLOGP_0	0.000185694	1	0.0004153	0.000415	0.0015	0.9702
SlogP_VSA2	0.000168926	1	0.0003778	0.000378	0.0014	0.9716
h_pKa	9.27953e-07	1	2.1e-06	2e-06	0	0.9979
BCUT_PEOE_0	9.15815e-10	1	0	0	0	0.9999
