# Supplementary material for: Tumor-specific cytotoxicity of pyrazole-based chalcone derivatives in human oral squamous cell carcinoma cell lines
Source: Turk J Biol. 2025 Sep 10;49(6):712–27. doi: 10.55730/1300-0152.2773 (PMC12604929; doi:10.55730/1300-0152.2773)
Supplement: Supplementary file 4 [file Supplementary_Table_3.xlsx]

## Sheet: Supplementary Table 3 (for T-N)
X	R2乗	自由度	平方和	平均平方	F値	p値(Prob>F)
vsurf_R	0.724668	1	3.19814	3.19814	21.0559	0.0018
a_hyd	0.724189	1	3.19602	3.19602	21.0053	0.0018
a_nC	0.717094	1	3.16471	3.16471	20.278	0.002
vsurf_D6	0.714188	1	3.15188	3.15188	19.9904	0.0021
GCUT_SLOGP_3	0.714092	1	3.15146	3.15146	19.981	0.0021
chi0_C	0.704173	1	3.10768	3.10768	19.0428	0.0024
vsurf_Wp1	0.702487	1	3.10024	3.10024	18.8896	0.0025
PEOE_VSA+1	0.701671	1	3.09664	3.09664	18.816	0.0025
apol	0.696642	1	3.07445	3.07445	18.3715	0.0027
SMR	0.694972	1	3.06708	3.06708	18.2271	0.0027
vdw_vol	0.694913	1	3.06682	3.06682	18.222	0.0027
b_heavy	0.693542	1	3.06077	3.06077	18.1048	0.0028
chi1	0.693254	1	3.05949	3.05949	18.0802	0.0028
h_mr	0.692937	1	3.0581	3.0581	18.0533	0.0028
chi0v_C	0.692762	1	3.05733	3.05733	18.0385	0.0028
mr	0.692196	1	3.05483	3.05483	17.9905	0.0028
a_heavy	0.691636	1	3.05236	3.05236	17.9434	0.0029
PM3_Eele	0.689519	1	3.04301	3.04301	17.7665	0.0029
zagreb	0.689105	1	3.04118	3.04118	17.7321	0.003
vol	0.687926	1	3.03598	3.03598	17.635	0.003
weinerPath	0.687876	1	3.03576	3.03576	17.6308	0.003
vsa_hyd	0.687861	1	3.0357	3.0357	17.6296	0.003
b_count	0.687719	1	3.03507	3.03507	17.618	0.003
AM1_Eele	0.68707	1	3.03221	3.03221	17.5648	0.003
MNDO_Eele	0.686303	1	3.02882	3.02882	17.5023	0.0031
pmiY	0.685704	1	3.02618	3.02618	17.4537	0.0031
pmi1	0.684015	1	3.01872	3.01872	17.3176	0.0032
chi0	0.683934	1	3.01836	3.01836	17.3111	0.0032
GCUT_SMR_3	0.683775	1	3.01766	3.01766	17.2984	0.0032
vsurf_V	0.683516	1	3.01652	3.01652	17.2778	0.0032
Kier2	0.68334	1	3.01574	3.01574	17.2637	0.0032
a_count	0.679338	1	2.99808	2.99808	16.9484	0.0034
weinerPol	0.678553	1	2.99462	2.99462	16.8874	0.0034
Kier1	0.678062	1	2.99245	2.99245	16.8495	0.0034
chi1v	0.675878	1	2.98281	2.98281	16.6821	0.0035
GCUT_PEOE_3	0.67506	1	2.9792	2.9792	16.6199	0.0036
Weight	0.674417	1	2.97636	2.97636	16.5713	0.0036
VDistMa	0.672201	1	2.96658	2.96658	16.4052	0.0037
vsurf_S	0.669385	1	2.95416	2.95416	16.1973	0.0038
chi1v_C	0.668859	1	2.95184	2.95184	16.1589	0.0038
chi0v	0.667273	1	2.94483	2.94483	16.0437	0.0039
logS	0.666947	1	2.9434	2.9434	16.0202	0.0039
h_log_pbo	0.666812	1	2.9428	2.9428	16.0105	0.0039
chi1_C	0.66669	1	2.94226	2.94226	16.0017	0.0039
VSA	0.664065	1	2.93068	2.93068	15.8142	0.0041
VAdjMa	0.663617	1	2.9287	2.9287	15.7824	0.0041
PM3_E	0.662079	1	2.92191	2.92191	15.6742	0.0042
vsurf_Wp2	0.659711	1	2.91146	2.91146	15.5094	0.0043
SlogP_VSA8	0.659356	1	2.9099	2.9099	15.4849	0.0043
vsurf_D4	0.658966	1	2.90818	2.90818	15.4581	0.0043
AM1_E	0.657889	1	2.90342	2.90342	15.3842	0.0044
vsurf_W1	0.657862	1	2.9033	2.9033	15.3824	0.0044
KierA2	0.657804	1	2.90305	2.90305	15.3784	0.0044
MNDO_E	0.656751	1	2.8984	2.8984	15.3067	0.0045
VAdjEq	0.65528	1	2.89191	2.89191	15.2072	0.0045
ASA	0.654221	1	2.88723	2.88723	15.1361	0.0046
ASA_H	0.654221	1	2.88723	2.88723	15.1361	0.0046
SMR_VSA6	0.652292	1	2.87872	2.87872	15.0078	0.0047
KierA1	0.651454	1	2.87502	2.87502	14.9525	0.0048
Q_VSA_HYD	0.649927	1	2.86828	2.86828	14.8524	0.0049
Q_VSA_POS	0.649927	1	2.86828	2.86828	14.8524	0.0049
vdw_area	0.649927	1	2.86828	2.86828	14.8524	0.0049
vsurf_W3	0.649421	1	2.86605	2.86605	14.8194	0.0049
vsurf_D7	0.647567	1	2.85787	2.85787	14.6993	0.005
Kier3	0.646913	1	2.85498	2.85498	14.6573	0.005
opr_nrot	0.645221	1	2.84751	2.84751	14.5492	0.0051
vsurf_D8	0.643465	1	2.83976	2.83976	14.4382	0.0052
opr_brigid	0.640482	1	2.8266	2.8266	14.252	0.0054
std_dim2	0.636257	1	2.80795	2.80795	13.9935	0.0057
PEOE_RPC+	0.633872	1	2.79743	2.79743	13.8503	0.0059
pmi3	0.631683	1	2.78777	2.78777	13.7204	0.006
vsurf_D5	0.631422	1	2.78662	2.78662	13.7051	0.006
a_IC	0.629212	1	2.77687	2.77687	13.5757	0.0062
vsurf_D2	0.627833	1	2.77078	2.77078	13.4957	0.0063
a_aro	0.626895	1	2.76664	2.76664	13.4417	0.0063
b_ar	0.626895	1	2.76664	2.76664	13.4417	0.0063
vsurf_D3	0.626454	1	2.76469	2.76469	13.4164	0.0064
vsurf_G	0.62386	1	2.75325	2.75324	13.2687	0.0066
pmi	0.622897	1	2.74899	2.74899	13.2144	0.0066
BCUT_SLOGP_3	0.622081	1	2.74539	2.74539	13.1686	0.0067
vsurf_W2	0.618779	1	2.73082	2.73082	12.9852	0.0069
SlogP	0.615794	1	2.71765	2.71765	12.8222	0.0072
a_nH	0.615181	1	2.71494	2.71494	12.789	0.0072
npr1	0.614432	1	2.71163	2.71163	12.7486	0.0073
PEOE_VSA_FPPOS	0.614039	1	2.7099	2.7099	12.7275	0.0073
KierA3	0.612647	1	2.70376	2.70376	12.653	0.0074
vsurf_D1	0.611848	1	2.70023	2.70023	12.6105	0.0075
npr2	0.610907	1	2.69608	2.69608	12.5606	0.0076
PEOE_PC+	0.598019	1	2.6392	2.6392	11.9014	0.0087
PEOE_PC-	0.598019	1	2.6392	2.6392	11.9014	0.0087
KierFlex	0.589525	1	2.60172	2.60172	11.4896	0.0095
opr_nring	0.580008	1	2.55971	2.55971	11.048	0.0105
rings	0.580008	1	2.55971	2.55971	11.048	0.0105
h_emd	0.579613	1	2.55797	2.55797	11.0301	0.0105
b_1rotN	0.574428	1	2.53509	2.53509	10.7982	0.0111
b_rotN	0.574428	1	2.53509	2.53509	10.7982	0.0111
PEOE_VSA_HYD	0.572449	1	2.52636	2.52636	10.7112	0.0113
b_single	0.569474	1	2.51322	2.51322	10.5819	0.0116
h_logS	0.560614	1	2.47413	2.47413	10.2072	0.0127
SlogP_VSA1	0.559973	1	2.4713	2.4713	10.1807	0.0128
vsurf_CW1	0.557917	1	2.46222	2.46222	10.0961	0.013
rgyr	0.555172	1	2.45011	2.45011	9.9845	0.0134
SMR_VSA3	0.553915	1	2.44456	2.44456	9.9338	0.0136
vsurf_W4	0.551597	1	2.43433	2.43433	9.8411	0.0139
VDistEq	0.551578	1	2.43425	2.43425	9.8403	0.0139
E	0.550263	1	2.42844	2.42844	9.7882	0.014
PEOE_RPC-	0.542543	1	2.39437	2.39437	9.488	0.0151
TPSA	0.539563	1	2.38122	2.38122	9.3748	0.0155
PEOE_VSA_POS	0.536357	1	2.36707	2.36707	9.2546	0.016
vsurf_IW1	0.526402	1	2.32314	2.32314	8.892	0.0175
balabanJ	0.524265	1	2.31371	2.31371	8.8161	0.0179
vsa_pol	0.517218	1	2.28261	2.28261	8.5706	0.0191
bpol	0.513088	1	2.26438	2.26438	8.4301	0.0198
SlogP_VSA7	0.499827	1	2.20585	2.20585	7.9945	0.0222
SMR_VSA5	0.497029	1	2.19351	2.19351	7.9055	0.0228
PEOE_VSA+0	0.49614	1	2.18958	2.18958	7.8774	0.023
vsurf_W5	0.495524	1	2.18687	2.18687	7.858	0.0231
pmiX	0.494867	1	2.18397	2.18396	7.8374	0.0232
vsurf_HB3	0.485317	1	2.14182	2.14182	7.5436	0.0252
diameter	0.480875	1	2.12222	2.12222	7.4105	0.0262
ast_violation	0.479242	1	2.11501	2.11501	7.3622	0.0265
ast_violation_ext	0.479242	1	2.11501	2.11501	7.3622	0.0265
a_ICM	0.478779	1	2.11297	2.11297	7.3486	0.0266
radius	0.472044	1	2.08324	2.08324	7.1528	0.0282
pmi2	0.471449	1	2.08062	2.08062	7.1357	0.0283
a_nO	0.470927	1	2.07831	2.07831	7.1208	0.0284
vsurf_Wp3	0.465342	1	2.05366	2.05366	6.9628	0.0298
vsurf_ID8	0.463959	1	2.04756	2.04756	6.9242	0.0301
SlogP_VSA0	0.460753	1	2.03342	2.03342	6.8355	0.0309
lip_violation	0.459867	1	2.0295	2.0295	6.8112	0.0311
opr_leadlike	0.459867	1	2.0295	2.0295	6.8112	0.0311
h_logP	0.453933	1	2.00331	2.00331	6.6502	0.0327
h_logD	0.453625	1	2.00195	2.00195	6.6419	0.0328
vsurf_EDmin1	0.447955	1	1.97693	1.97693	6.4916	0.0343
vsurf_IW7	0.430784	1	1.90115	1.90115	6.0544	0.0393
opr_violation	0.427782	1	1.8879	1.8879	5.9807	0.0402
BCUT_SMR_2	0.422603	1	1.86505	1.86505	5.8553	0.0419
vsurf_W6	0.417167	1	1.84106	1.84106	5.726	0.0437
E_strain	0.414991	1	1.83146	1.83146	5.675	0.0444
a_donacc	0.405535	1	1.78972	1.78972	5.4575	0.0477
PEOE_VSA-6	0.405535	1	1.78972	1.78972	5.4575	0.0477
b_double	0.394017	1	1.73889	1.73889	5.2017	0.052
h_ema	0.385033	1	1.69924	1.69924	5.0088	0.0556
E_str	0.379516	1	1.6749	1.6749	4.8932	0.0579
h_emd_C	0.370286	1	1.63416	1.63416	4.7042	0.0619
a_acc	0.368707	1	1.62719	1.62719	4.6724	0.0626
lip_acc	0.368707	1	1.62719	1.62719	4.6724	0.0626
PEOE_VSA-3	0.367962	1	1.6239	1.6239	4.6575	0.063
PM3_dipole	0.357209	1	1.57645	1.57645	4.4457	0.068
vsurf_HB4	0.356467	1	1.57317	1.57317	4.4314	0.0684
vsurf_HB5	0.354465	1	1.56434	1.56434	4.3928	0.0694
vsurf_ID7	0.350412	1	1.54645	1.54645	4.3155	0.0714
PEOE_VSA_PNEG	0.347749	1	1.5347	1.5347	4.2652	0.0728
PEOE_VSA_POL	0.347749	1	1.5347	1.5347	4.2652	0.0728
vsurf_EDmin3	0.337234	1	1.48829	1.48829	4.0706	0.0784
vsurf_HB2	0.332894	1	1.46914	1.46914	3.9921	0.0808
GCUT_PEOE_1	0.329054	1	1.45219	1.45219	3.9235	0.0829
vsurf_HB6	0.328543	1	1.44994	1.44994	3.9144	0.0832
PM3_LUMO	0.325913	1	1.43833	1.43833	3.8679	0.0848
SlogP_VSA2	0.324677	1	1.43288	1.43288	3.8462	0.0855
vsurf_EDmin2	0.320383	1	1.41393	1.41393	3.7713	0.0881
vsurf_HB1	0.30866	1	1.36219	1.36219	3.5717	0.0954
AM1_LUMO	0.306885	1	1.35436	1.35436	3.5421	0.0966
SlogP_VSA4	0.304015	1	1.34169	1.34169	3.4945	0.0985
MNDO_LUMO	0.302825	1	1.33644	1.33644	3.4749	0.0993
E_tor	0.299938	1	1.3237	1.3237	3.4276	0.1013
AM1_dipole	0.299099	1	1.32	1.32	3.4139	0.1018
PEOE_VSA+2	0.289105	1	1.27589	1.27589	3.2534	0.1089
E_oop	0.288076	1	1.27135	1.27135	3.2371	0.1097
PM3_HOMO	0.276306	1	1.2194	1.2194	3.0544	0.1187
PM3_IP	0.276306	1	1.2194	1.2194	3.0544	0.1187
vsurf_EWmin1	0.274631	1	1.21201	1.21201	3.0289	0.12
h_pavgQ	0.273734	1	1.20805	1.20805	3.0152	0.1207
PEOE_VSA+3	0.268191	1	1.18359	1.18359	2.9318	0.1252
vsurf_CW2	0.267162	1	1.17905	1.17905	2.9165	0.1261
vsa_other	0.256862	1	1.13359	1.13359	2.7652	0.1349
glob	0.245184	1	1.08206	1.08206	2.5986	0.1456
MNDO_HOMO	0.242553	1	1.07044	1.07044	2.5618	0.1481
MNDO_IP	0.242553	1	1.07044	1.07044	2.5618	0.1481
petitjeanSC	0.242544	1	1.07041	1.07041	2.5617	0.1482
SMR_VSA1	0.241744	1	1.06687	1.06687	2.5505	0.1489
petitjean	0.241009	1	1.06363	1.06363	2.5403	0.1496
PEOE_VSA_FNEG	0.231486	1	1.0216	1.0216	2.4097	0.1592
PEOE_VSA_FPOS	0.231486	1	1.0216	1.0216	2.4097	0.1592
PM3_HF	0.225713	1	0.996125	0.99613	2.3321	0.1652
GCUT_SMR_1	0.222521	1	0.982037	0.98204	2.2897	0.1687
PEOE_VSA_NEG	0.2201	1	0.971355	0.97135	2.2577	0.1714
h_log_dbo	0.219289	1	0.967777	0.96778	2.2471	0.1723
vsa_acc	0.211207	1	0.932106	0.93211	2.1421	0.1815
BCUT_PEOE_2	0.209661	1	0.925283	0.92528	2.1222	0.1833
vsurf_CW4	0.201819	1	0.890678	0.89068	2.0228	0.1928
ast_fraglike	0.196745	1	0.868284	0.86828	1.9595	0.1991
PEOE_VSA-5	0.196745	1	0.868284	0.86828	1.9595	0.1991
SMR_VSA0	0.196745	1	0.868284	0.86828	1.9595	0.1991
h_pstrain	0.194179	1	0.856957	0.85696	1.9278	0.2024
density	0.192818	1	0.850954	0.85095	1.911	0.2042
vsurf_EWmin2	0.191621	1	0.845672	0.84567	1.8964	0.2058
h_pstates	0.19087	1	0.842355	0.84235	1.8872	0.2068
BCUT_PEOE_0	0.181298	1	0.800111	0.80011	1.7716	0.2199
PEOE_VSA-2	0.18022	1	0.795354	0.79535	1.7587	0.2214
h_pKa	0.179605	1	0.792642	0.79264	1.7514	0.2223
MNDO_HF	0.178034	1	0.785705	0.78571	1.7328	0.2245
b_1rotR	0.16736	1	0.7386	0.7386	1.608	0.2404
b_rotR	0.16736	1	0.7386	0.7386	1.608	0.2404
BCUT_SLOGP_1	0.167344	1	0.738531	0.73853	1.6078	0.2405
BCUT_SLOGP_0	0.163346	1	0.720886	0.72089	1.5619	0.2467
a_nN	0.162747	1	0.71824	0.71824	1.5551	0.2477
b_max1len	0.162747	1	0.71824	0.71824	1.5551	0.2477
GCUT_SLOGP_0	0.162751	1	0.718258	0.71826	1.5551	0.2477
PEOE_VSA+5	0.162747	1	0.71824	0.71824	1.5551	0.2477
PEOE_VSA+6	0.162747	1	0.71824	0.71824	1.5551	0.2477
PEOE_VSA-0	0.158714	1	0.700443	0.70044	1.5093	0.2542
E_ang	0.156756	1	0.691801	0.6918	1.4872	0.2574
GCUT_PEOE_2	0.15525	1	0.685156	0.68516	1.4703	0.2599
BCUT_PEOE_3	0.149883	1	0.661471	0.66147	1.4105	0.269
AM1_HF	0.143756	1	0.63443	0.63443	1.3431	0.2799
vsurf_EWmin3	0.142224	1	0.627668	0.62767	1.3264	0.2827
vsurf_IW2	0.141116	1	0.622781	0.62278	1.3144	0.2847
std_dim3	0.135521	1	0.598087	0.59809	1.2541	0.2953
BCUT_SMR_3	0.134562	1	0.593852	0.59385	1.2439	0.2971
dens	0.132277	1	0.58377	0.58377	1.2195	0.3016
SlogP_VSA5	0.130952	1	0.577921	0.57792	1.2055	0.3042
logP(o/w)	0.130186	1	0.574543	0.57454	1.1974	0.3057
vsurf_DW12	0.12902	1	0.569398	0.5694	1.1851	0.308
vsurf_HB7	0.12307	1	0.543135	0.54314	1.1227	0.3203
vsurf_W7	0.12307	1	0.543135	0.54314	1.1227	0.3203
GCUT_SMR_2	0.119048	1	0.525386	0.52539	1.0811	0.3289
BCUT_SMR_1	0.117	1	0.51635	0.51635	1.06	0.3333
vsurf_Wp6	0.111301	1	0.4912	0.4912	1.0019	0.3462
BCUT_SLOGP_2	0.102383	1	0.451842	0.45184	0.9125	0.3674
pmiZ	0.101719	1	0.448909	0.44891	0.9059	0.3691
vsurf_DD13	0.100528	1	0.443653	0.44365	0.8941	0.372
vsurf_ID6	0.0966026	1	0.426331	0.42633	0.8555	0.3821
rsynth	0.0903002	1	0.398516	0.39852	0.7941	0.3989
E_sol	0.0889076	1	0.39237	0.39237	0.7807	0.4027
GCUT_PEOE_0	0.0869672	1	0.383807	0.38381	0.762	0.4081
vsurf_DD23	0.0822461	1	0.362972	0.36297	0.7169	0.4218
E_vdw	0.076687	1	0.338438	0.33844	0.6645	0.4386
PEOE_VSA-4	0.0646486	1	0.28531	0.28531	0.5529	0.4784
vsurf_CW6	0.063717	1	0.281198	0.2812	0.5444	0.4817
vsurf_HL2	0.0608621	1	0.268599	0.2686	0.5185	0.492
vsurf_Wp4	0.0538724	1	0.237752	0.23775	0.4555	0.5188
vsurf_CW7	0.0535619	1	0.236382	0.23638	0.4527	0.52
E_nb	0.0507419	1	0.223936	0.22394	0.4276	0.5315
SMR_VSA7	0.0493429	1	0.217762	0.21776	0.4152	0.5374
vsurf_Wp5	0.0481296	1	0.212407	0.21241	0.4045	0.5425
SMR_VSA4	0.0445281	1	0.196513	0.19651	0.3728	0.5584
vsurf_DW13	0.0373846	1	0.164987	0.16499	0.3107	0.5925
GCUT_SLOGP_2	0.0365675	1	0.161381	0.16138	0.3036	0.5967
vsurf_CP	0.0357515	1	0.15778	0.15778	0.2966	0.6009
BCUT_PEOE_1	0.033735	1	0.148881	0.14888	0.2793	0.6115
vsurf_DD12	0.0316104	1	0.139504	0.1395	0.2611	0.6231
vsa_don	0.029004	1	0.128002	0.128	0.239	0.6381
lip_don	0.0242395	1	0.106975	0.10697	0.1987	0.6676
BCUT_SMR_0	0.0227024	1	0.100191	0.10019	0.1858	0.6778
vsurf_IW4	0.0225772	1	0.0996385	0.09964	0.1848	0.6786
GCUT_SLOGP_1	0.0200506	1	0.0884881	0.08849	0.1637	0.6964
vsurf_IW3	0.0177604	1	0.0783808	0.07838	0.1447	0.7136
vsurf_ID5	0.0158233	1	0.0698318	0.06983	0.1286	0.7291
vsurf_ID2	0.0155629	1	0.0686827	0.06868	0.1265	0.7313
E_ele	0.0149564	1	0.0660062	0.06601	0.1215	0.7364
vsurf_ID4	0.0148012	1	0.065321	0.06532	0.1202	0.7378
vsurf_ID1	0.0132887	1	0.0586464	0.05865	0.1077	0.7512
E_rnb	0.013097	1	0.0578	0.0578	0.1062	0.7529
E_rsol	0.013097	1	0.0578	0.0578	0.1062	0.7529
MNDO_dipole	0.011791	1	0.0520367	0.05204	0.0955	0.7652
h_pKb	0.0113251	1	0.0499805	0.04998	0.0916	0.7698
PEOE_VSA-1	0.0103756	1	0.0457902	0.04579	0.0839	0.7795
PEOE_VSA_FHYD	0.00901532	1	0.0397868	0.03979	0.0728	0.7942
PEOE_VSA_FPOL	0.00901539	1	0.0397871	0.03979	0.0728	0.7942
std_dim1	0.00899003	1	0.0396752	0.03968	0.0726	0.7944
GCUT_SMR_0	0.00878744	1	0.0387811	0.03878	0.0709	0.7967
vsurf_IW5	0.00838953	1	0.037025	0.03702	0.0677	0.8013
vsurf_ID3	0.00825852	1	0.0364468	0.03645	0.0666	0.8028
a_nS	0.00762252	1	0.03364	0.03364	0.0614	0.8105
vsurf_A	0.00563088	1	0.0248504	0.02485	0.0453	0.8368
vsurf_HL1	0.00516118	1	0.0227775	0.02278	0.0415	0.8437
SlogP_VSA9	0.00276081	1	0.0121841	0.01218	0.0221	0.8854
vsurf_CW3	0.00241383	1	0.0106528	0.01065	0.0194	0.8928
PEOE_VSA_FPNEG	0.00190084	1	0.0083889	0.00839	0.0152	0.9048
vsurf_DW23	0.000987601	1	0.0043585	0.00436	0.0079	0.9313
a_don	0.000725091	1	0.0032	0.0032	0.0058	0.9411
vsurf_IW6	0.000680262	1	0.0030022	0.003	0.0054	0.943
AM1_HOMO	0.000311703	1	0.0013756	0.00138	0.0025	0.9614
AM1_IP	0.000311703	1	0.0013756	0.00138	0.0025	0.9614
vsurf_CW5	2.07993e-05	1	9.18e-05	9e-05	0.0002	0.99
